# Supplementary material for: DRN facilitates WUS transcriptional regulatory activity by chromatin remodeling to regulate shoot stem cell homeostasis in Arabidopsis
Source: PLoS Biol. 2024 Nov 8;22(11):e3002878. doi: 10.1371/journal.pbio.3002878 (PMC11548754; doi:10.1371/journal.pbio.3002878)
Supplement: S1 Data — Values of histograms and box plots in main figures and supplemental figures. (XLSX) [file pbio.3002878.s025.xlsx]

## Sheet: Fig. 2A
		repeat 1	repeat 2	repeat 3
-DEX	-2000	0.0109	0.0089	0.0073
	-1080	0.0156	0.0163	0.0126
	200	0.0207	0.0165	0.0256
+DEX	-2000	0.0087	0.0134	0.0157
	-1080	0.092	0.0795	0.0699
	200	0.0205	0.0125	0.0138

## Sheet: Fig. 2C
		repeat 1	repeat 2	repeat 3
DRN-GR/WT	+C	5.204e-05	5.747e-05	6.246e-05
	+C+D	0.0002507	0.0002172	0.0002374
DRN-GR/wus-7	+C	2.084e-05	2.566e-05	2.355e-05
	+C+D	1.976e-05	2.878e-05	3.199e-05

## Sheet: Fig. 2E
	repeat 1	repeat 2	repeat 3
WT	5.722e-05	4.954e-05	4.354e-05
drn-1	2.974e-05	2.634e-05	2.366e-05
wus-7	1.302e-05	9.248e-06	1.098e-05
drn-1 wus-7	3.587e-07	3.46e-07	3.56e-07

## Sheet: Fig. 2G
(μm2)	WT	drn-1	wus-7	drn-1 wus-7
repeat 1	16.01	18.09	14.09	100.01
repeat 2	16.4	16.02	14.44	121.12
repeat 3	16.81	12.25	12.96	126.56
repeat 4	13.32	6.38	11.9	163.84
repeat 5	12.96	14.44	11.56	175.56
repeat 6	12.21	10.56	9.05	205.92
repeat 7	6.25	16.25	10.56	256.23
repeat 8	14.06	20.28	20.27	243.36
repeat 9	10.56	16.14	9.31	213.16
repeat 10	11.54	16.4	9.61	225.32
repeat 11	11.9	12.96	11.22	81.01
repeat 12	14.06	11.91	14.33	89.3
repeat 13	12.96	13.03	15.21	87.42
repeat 14	18.49	12.96	15.61	90.25
repeat 15	19.8	18.49	14.44	95.06
repeat 16	20.25	18.06	14.07	158.76
repeat 17	19.36	19.8	12.25	138.06
repeat 18	18.04	14.06	16.05	76.56
repeat 19	12.25	15.6	16.81	36.02

## Sheet: Fig. 4B
	repeat 1	repeat 2	repeat 3
WT	5.288e-05	4.647e-05	4.197e-05
drn-1	2.424e-05	2.157e-05	2.703e-05
brm-3	3.297e-05	2.675e-05	3.645e-05

## Sheet: Fig. 4C
	repeat 1	repeat 2	repeat 3
WT	1.4306	1.3941	1.2511
drn-1	0.1637	0.2879	0.2739
brm-3	0.6085	0.4527	0.5803

## Sheet: Fig. 4D
	repeat 1	repeat 2	repeat 3
DRN-GR -DEX	0.9908	1.162	1.1845
DRN-GR +DEX	8.5412	5.1793	5.7174

## Sheet: Fig. 4F
(μm2)	WT	drn-1	brm-3
repeat 1	592.1	623.75	425.73
repeat 2	570.49	512.44	513.74
repeat 3	512.71	595.31	402.86
repeat 4	495.36	542.5	505.23
repeat 5	487.74	521.65	435.49
repeat 6	542.61	586.8	475.82
repeat 7	557.6	521.58	383.4
repeat 8	568.44	525.73	396.01
repeat 9	597.06	498.37	411.73
repeat 10	580.02	584.75	410.64
repeat 11	515.81	568.29	423.3
repeat 12	534.5	564.65	411.02
repeat 13	524.53	542.77	357.39
repeat 14		573.94	384.68
repeat 15		544.06
repeat 16		598.36

## Sheet: Fig. 5C
	repeat 1	repeat 2	repeat 3
WT	5.114e-05	4.838e-05	4.483e-05
drn-1	2.411e-05	2.769e-05	2.808e-05
brm-3	3.386e-05	2.827e-05	3.181e-05
drn-1brm-3	3.115e-05	2.788e-05	2.769e-05

## Sheet: Fig. 5D
	repeat 1	repeat 2	repeat 3
WT	2.241e-05	2.022e-05	2.4026e-05
drn-1	4.799e-05	4.315e-05	4.9e-05
brm-3	1.024e-05	1.215e-05	8.643e-06
drn-1brm-3	1.081e-05	1.175e-05	1.272e-05

[truncated: 20 more sheets: Fig. 5E, Fig. 6A, Fig. 6B, Fig. 6D, Fig. 6F, Fig. 6G, Fig. 7C, Fig. 7D, Fig. S7, Fig. S9B, Fig. S9C, Fig. S10B, Fig. S16, Fig. S17, Fig. S18, Fig. S20B, Fig. S21B, Fig. S23A, Fig. S23B, Fig. S23D]
